# Supplementary material for: Changes and prognostic values of tumor-infiltrating lymphocyte subsets after primary systemic therapy in breast cancer
Source: PLoS One. 2020 May 13;15(5):e0233037. doi: 10.1371/journal.pone.0233037 (PMC7219779; doi:10.1371/journal.pone.0233037)
Supplement: S1 Table — (XLSX) [file pone.0233037.s001.xlsx]

## Sheet: total
Serial No	Age	Clinical stage	Pre_Histologic grade	Pre_ER	Pre_PR	Pre_HER2	Pre_P53	Pre_Ki67_20	Subtype	PST regimen	yT stage	yN stage	RCB	Post_ER	Post_PR	Post_HER2	Post_P53	Post_Ki67_20	Recurrence	DFS_yr	Pre_CD8_intratumoral	Pre_CD8_stromal	Pre_CD8_total	Pre_CD4_intratumoral	Pre_CD4_stromal	Pre_CD4_total	Pre_FOXP3_intratumoral	Pre_FOXP3_stromal	pre_FOXP3_total	Post_CD8_intratumoral	Post_CD8_stromal	Post_CD8_total	Post_CD4_intratumoral	Post_CD4_stromal	Post_CD4_total	Post_FOXP3_intratumoral	Post_FOXP3_stromal	Post_FOXP3_total
P1	60	2	2	1	1	1	0	1	LB	AC	2	1	3	1	1	1	0	0	0	0.284932	44.5	242.5	287	147.33	250.67	398	8.67	27	35.67	22.67	51.33	74	128	193	321	0.67	0.67	1.33
P2	43	3	2	1	1	1	0	0	LB	AC	3	1	3	1	1	1	0	1	1	0.493151	3.67	15	18.67	1	27.33	28.33	0	7.33	7.33	0	6.33	6.33	0	106.33	106.33	0	10.33	10.33
P3	64	2	2	1	1	0	0	0	LA	AC	1	3	3	1	1	0	1	0	0	0.605479	133.33	424.67	558	196.67	779	975.67	32.67	93	125.67	13	14.67	27.67	73.67	95.67	169.33	1	1	2
P4	58	3	3	1	0	1	1	1	LB	AC-D	4	0	2	0	0	0	1	1	1	0.791781	0	13.67	13.67	1	5.67	6.67	0.33	9	9.33	4	56	60	1.33	32	33.33	0	2	2
P5	55	2	2	0	0	0	1	1	TN	AC	3	3	3	0	0	0	1	0	1	0.873973	0	20.67	20.67	58.33	174.33	232.67	5.33	14	19.33	22.67	28.33	51	37.33	65.67	103	0.33	0	0.33
P6	32	3	3	0	0	0	1	1	TN	DA	2	3	3	0	0	0	1	1	1	0.890411	3.33	17.33	20.67	0	0	0	0	2	2	6.33	34.33	40.67	58.67	64.33	123	1	0.67	1.67
P7	34	2	1	1	1	1	0	0	LB	AC	1	2	3	1	0	1	0	0	1	0.890411	15.33	57.33	72.67	56.33	169	225.33	5.33	15.67	21	0.33	3	3.33	51	104	155	1.33	1.33	2.67
P8	39	3	3	0	0	0	1	0	TN	AC	2	1	3	0	0	0	1	1	0	0.936986	10	16.33	26.33	2	103.33	105.33	0.33	17.67	18	8	84.33	92.33	0.67	69	69.67	4	23.33	27.33
P9	51	3	3	0	0	0	1	1	TN	AC-D	2	0	3	0	0	0	1	1	1	1.03562	183	374	557	195.67	508	703.67	46	89	135	54.33	53.33	107.67	171.67	192.67	364.33	10.33	12.67	23
P10	46	2	3	0	0	0	1	1	TN	AC-D	2	1	3	0	0	0	1	1	1	1.06027	77	90	167	287.67	713.67	1001.33	62	14	76	25.33	12.33	37.67	308.67	94.33	403	13	6.67	19.67
P11	55	2	3	0	0	0	1	1	TN	AC	1	0	2	0	0	0	1	1	1	1.06301	4	15	19	0.33	11.33	11.33	2	14.67	16.67	1	22	23	0	92.33	92.33	0	8	8
P12	61	2	3	0	0	0	0	1	TN	AC	2	3	3	0	0	0	0	1	1	1.07671	2.33	21	23.33	3.67	36.67	40.33	0	2.67	2.67	1	7	8	0	72.33	72.33	0	5.33	5.33
P13	33	2	3	0	0	0	0	1	TN	AC	1	0	2	0	0	0	0	1	0	1.4274	3.33	10	13.33	100.33	297	397.33	2	4	6	98	163.67	261.67	319	383	702	15.67	15	30.67
P14	45	3	2	1	1	0	1	1	LB	DA	2	2	3	1	1	0	1	0	1	1.51507	1	26.33	27.33	0	0.33	0.33	1.33	14.67	16	0.67	51.67	52.33	0	25	25	0	3	3
P15	63	3	3	1	0	0	1	0	LB	AC-D	2	2	3	1	1	0	1	1	1	1.59178	64.33	187	251.33	110	313	423	25.67	26	51.67	8	5	13	115.67	119.33	235	2	1.67	3.67
P16	71	2	3	0	0	0	1	1	TN	AC-D	2	0	2	0	0	0	1	1	1	1.66301	50.33	93	143.33	210	389	599	40.33	59	99.33	82.33	74.67	157	321	140.33	461.33	8.67	4.67	13.33
P17	41	2	2	1	1	0	0	0	LB	AC	2	1	2	1	1	0	0	0	0	1.8	6.33	32.33	38.67	41.67	175	216.67	5.67	11.67	17.33	9.33	10	19.33	61.67	70	131.67	1	1	2
P18	39	2	2	1	1	0	1	1	LB	AC	2	1	3	1	0	0	1	0	1	1.8274	1.33	8	9.33	25.33	80.67	106	8.67	26	34.67	5	3.67	8.67	62.67	87	149.67	1.33	1	2.33
P19	56	3	2	1	1	0	0	0	LA	AC	3	3	3	1	1	0	0	0	0	1.92877	31	92	123	98	275	373	9	25	34	10	9.33	19.33	181	139.33	320.33	0.5	0.5	1
P20	60	3	1	1	1	0	0	0	LA	DA	2	2	3	1	1	0	0	0	0	1.97808	2.67	64.67	67.33	18	87.33	105.33	3.33	8	11.33	12.67	19.33	32	29	77	106	1	1	2
P21	36	3	3	0	0	0	0	1	TN	AC-D	1	1	2	0	0	0	0	0	1	2.10685	43.33	144.33	187.67	5.67	19.67	25.33	13	31.67	44.67	12	8	20	43	86.67	129.67	1.33	1	2.33
P22	45	2	2	1	1	1	0	0	LB	AC-D	1	0	2	1	0	1	0	0	0	2.16438	32.33	94	126.33	121.67	365	486.67	28.67	81	109.67	2.67	21.33	24	19	45.67	64.67	0.67	1.33	2
P23	51	2	3	0	0	1	1	1	HER2	AC-D	1	2	3	0	0	1	1	0	1	2.53425	0	23	23	0.67	191	191.67	1.33	7.67	9	3.33	24	27.33	0	11	11	0	1.33	1.33
P24	47	3	2	1	1	0	0	1	LB	DA	1	1	2	1	1	0	0	0	1	2.56164	3.33	15.67	19	13.33	43	56.33	2.33	6.33	8.67	36.33	33.33	69.67	68	95.33	163.33	3	2.67	5.67
P25	43	2	2	1	1	0	0	0	LA	AC	2	0	2	1	1	0	0	0	0	2.73151	22.33	29	51.33	2	21.67	23.67	0	4	4	13.33	56.67	70	0	30.33	30.33	0	4.67	4.67
P26	52	2	2	1	0	1	0	1	LB	AC	1	0	2	1	0	1	0	0	0	2.85753	5	11	16	0	10.33	10.33	0	1.67	1.67	0.67	13.67	14.33	0	16.33	16.33	0	4	4
P27	36	2	2	1	1	0	1	1	LB	AC	2	0	2	1	1	0	1	1	0	2.88767	2.67	7.67	10.33	0	15	15	0	2.33	2.33	3	23.33	26.33	0	42.67	42.67	0	3.33	3.33
P28	36	2	3	1	1	0	0	0	LA	AC	2	0	2	1	0	0	0	0	0	2.89589	0.67	15.33	16	11	146.67	157.67	0.33	9	0	0	6.67	6.67	0	2.33	2.33	0	0	0
P29	38	3	2	0	0	1	1	1	HER2	AC	1	1	2	0	0	1	1	1	0	2.93699	0.33	6	6.33	0	11.67	11.67	0.33	5.67	6	3.33	24.33	27.67	0	37.67	37.67	0	1	1
P30	38	2	2	0	0	1	0	1	HER2	AC-D	2	2	3	0	0	1	0	1	1	2.96712	1	14.33	15.33	3	48	51	0	20.33	20.33	1	49.67	50.67	0.33	17.33	17.67	0	1.67	1.67
P31	35	2	2	1	1	0	0	0	LA	AC	1	0	2	1	1	0	0	0	0	2.9726	2	14	16	1.67	33.67	35.33	0	0.67	0	0	1.67	1.67	0	21	21	0	0	0
P32	35	2	2	1	1	0	0	0	LA	AC	2	2	3	1	1	0	1	0	0	2.9726	0	0.33	0.33	0	4.33	4.33	0	0	0	1	19	20	0	5.33	5.33	0	0	0
P33	43	3	1	1	1	0	0	0	LA	AC-D	2	1	3	1	0	0	0	0	0	3.05205	1.67	12.67	14.33	3.33	44.67	48	0.33	6.33	6.67	2.67	21	23.67	0	21.67	21.67	0	0	0
P34	43	3	2	1	1	0	0	0	LA	AC-D	2	1	3	1	1	0	0	0	0	3.08219	1.67	30	31.67	3.67	12.33	16	0	8	8	3	26	29	0	9.33	9.33	0	0.67	0.67
P35	61	2	1	1	1	0	0	0	LA	AC	2	1	3	1	0	0	0	0	0	3.09041	6.33	30.67	37	15.33	49	64.33	4	19	23	18.33	35	53.33	78.67	115	193.67	0.33	0.33	0.67
P36	57	2	2	1	1	0	0	0	LA	AC-D	1	0	2	1	1	0	0	0	0	3.12055	0.33	13.33	13.67	0	15.67	15.67	0	7	7	2.67	30.67	33.33	0	33	33	0	7.33	7.33
P37	42	2	2	1	1	0	0	1	LB	AC-D	1	1	3	1	0	0	0	0	1	3.12603	3	11.33	14.33	2.67	3	5.67	0.67	1.67	2.33	0.33	10.33	10.67	0	7	7	0	0	0
P38	38	2	3	0	0	1	1	1	HER2	AC	1	0	2	0	0	1	1	1	0	3.12603	5.33	16	21.33	3.33	79.33	82.67	3	16.33	19.33	16.33	141.33	157.67	1	76	77	0.67	9.67	10.33
P39	40	3	3	1	1	0	0	0	LA	AC-D	2	2	3	1	1	0	0	0	0	3.20822	0.33	3.67	4	0.67	45	45.67	0.67	3	3.67	3.67	49.67	53.33	1	104.33	105.33	0	6	6
P40	42	2	1	1	1	0	0	0	LA	AC-D	1	1	2	1	1	0	0	0	0	3.25479	0.33	9	9.33	3.33	2.67	6	0.33	4	4.33	2	18	20	0	3.33	3.33	0	1.67	1.67
P41	49	2	2	1	1	1	0	0	LB	AC-D	1	1	2	1	1	1	0	0	0	3.26301	0.67	36.33	37	1.33	74.33	75.67	0.67	5	5.67	5.67	32.33	38	2	70.33	72.33	0	2	2
P42	55	3	2	1	1	0	0	0	LB	AC-D	2	3	3	1	1	0	0	1	0	3.27123	4	51.33	55.33	6.33	11	17.33	4.33	18	0	2.67	10.33	13	0	9.67	9.67	0	0	0
P43	45	2	2	1	1	1	1	0	LB	AC	2	0	2	1	0	1	1	0	0	3.27671	0.33	4.67	5	0	90.67	90.67	0.33	8.67	9	0.33	14.33	14.67	6	224	230	0	6	6
P44	47	3	2	1	1	0	0	1	LB	AC-D	1	2	2	1	1	0	0	0	0	3.33425	7.67	24.67	32.33	13.33	12.67	26	4	15.67	19.67	1.67	13	14.67	0.33	18	18.33	0	2	2
P45	45	2	1	1	1	0	0	0	LA	AC-D	1	0	2	1	1	0	0	0	0	3.33699	0	7	7	0	2.33	2.33	0	0	0	4.67	31.67	36.33	0.33	49	49.33	0.33	0.67	1
P46	45	2	1	1	1	0	0	0	LA	AC-D	1	0	2	1	1	0	0	0	0	3.33699	0	8.33	8.33	0.67	0.33	1	0	0	0	1	6.33	7.33	0	37.67	37.67	0	0	0
P47	66	2	2	1	0	0	0	0	LA	AC	2	0	2	1	1	0	0	0	0	3.34521	1.67	12.33	14	22.33	10.33	32.67	1	6.67	7.67	1	12.33	13.33	0	18.33	18.33	0	3.67	3.67
P48	34	3	2	1	1	0	0	0	LA	DA	2	0	2	1	1	0	0	0	1	3.34795	0.33	14	14.33	2	15	17	0	0	0	1.33	1	2.33	0	2	2	0	0	0
P49	40	3	2	1	1	0	0	0	LA	AC-D	2	2	3	1	1	0	0	0	0	3.35616	2.33	2.67	5	2.67	3	5.67	0	0	0	0	4.33	4.33	0	2.33	2.33	0	0	0
P50	36	2	2	1	1	0	1	0	LA	DA	2	1	3	1	0	0	0	0	1	3.41096	51.67	155	206.67	88.33	256	344.33	3.67	11	14.67	7	9	16	26.33	25.67	52	1	1	2
P51	38	3	2	1	1	0	0	1	LB	AC-D	3	3	3	1	1	1	0	0	0	3.4274	1	29.33	30.33	4.33	3.67	8	0.33	13.33	13.67	1	10	11	0.33	3.67	4	0	0	0
P52	67	2	2	1	0	0	0	0	LA	DA	1	0	2	1	0	0	0	0	0	3.44384	42.33	258	300.33	61	177	238	6.67	15	21.67	5	6.33	11.33	12	22.67	34.67	1	1	2
P53	67	3	3	0	0	1	1	0	HER2	DA	2	2	3	0	0	1	1	1	0	3.44384	23.67	112	135.67	76.67	251	327.67	7.67	16	23.67	212.33	228.67	441	242.67	308.33	551	0	0	0
P54	35	3	2	1	0	0	0	1	LB	AC-D	2	1	3	1	0	0	0	0	0	3.59726	16	34.67	50.67	0.67	62	62.67	0	9.67	9.67	0.67	15	15.67	0	20.33	20.33	0.33	3.33	3.67
P55	50	3	3	1	1	0	0	1	LB	DA	1	3	2	1	1	0	0	1	1	3.61918	11.33	124	135.33	104	473.33	577.33	1	26.33	27.33	23	39.33	62.33	25	91.33	116.33	2	3.67	5.67
P56	56	3	2	0	0	1	1	1	HER2	AC-D	1	1	2	0	0	1	1	0	0	3.6411	8	59.67	67.67	6.33	53.67	60	1	8	9	4	44.67	48.67	0	39	39	0	2.33	2.33
P57	52	2	2	1	0	0	1	1	LB	AC	3	2	3	1	0	0	0	1	1	3.66027	23.67	248.33	272	40	142.33	182.33	12	27.67	39.67	18.67	17	35.67	15	25.33	40.33	2.33	2.33	4.67
P58	40	2	2	1	1	0	0	0	LA	AC	1	1	3	1	1	0	0	0	1	3.66575	11.67	34	45.67	79	196	275	0	0	0	14.67	11.67	26.33	37	39	76	1	1	2
P59	63	2	2	1	0	0	0	0	LA	AC	2	0	2	1	1	0	0	0	0	3.66849	15.33	40.67	56	0	7.67	7.67	0.67	4	4.67	0.67	66	66.67	0	18	18	0	2.67	2.67
P60	52	3	2	1	1	0	1	0	LA	DA	1	1	2	1	1	0	0	0	0	3.71507	1.33	78.67	80	35.67	45	80.67	0	10	0	3.67	5	8.67	1.67	19	20.67	0	0	0
P61	65	2	2	1	0	0	1	1	LB	AC	1	1	2	0	0	0	1	1	1	3.87123	19.33	152	171.33	86	138	224	23.67	39.33	63	350	375	725	228	331	559	20	23.67	43.67
P62	41	3	2	1	1	0	0	0	LA	AC-D	2	3	3	1	1	0	0	0	1	3.87123	38.67	106	144.67	24.33	73	97.33	0.67	1	1.67	19.33	18.33	37.67	118.33	140	258.33	1.67	1.67	3.33
P63	39	2	3	0	0	1	1	1	HER2	AC	1	1	2	0	0	1	1	1	0	3.93425	2	40.67	42.67	0.67	17.67	18.33	0.67	30.67	31.33	2.33	30.33	32.67	0	34	34	0	2	2
P64	42	2	2	1	0	0	0	0	LA	AC	2	1	3	1	1	0	0	0	1	4.00822	0.67	10.67	11.33	33	95	128	1.33	4	5.33	6.33	5.67	12	56.33	45.67	102	0.33	0.33	0.67
P65	39	2	3	1	1	0	1	1	LB	AC-D	1	1	3	1	1	0	0	1	1	4.2137	11	29	40	117.67	352	469.67	10	27	37	9.5	9	18.5	87.67	119.67	207.33	2	3.33	5.33
P66	45	2	3	0	0	0	1	1	TN	AC	1	2	2	0	0	0	1	0	0	4.27397	26.33	73	99.33	201.33	593	794.33	12.33	41.33	53.67	64	175	239	282.67	547.33	830	17.33	20.33	37.67
P67	54	2	2	1	1	0	0	0	LA	AC-D	1	1	3	1	1	0	0	0	0	4.31233	6.33	2.67	9	0.33	1.67	2	0	0	0	0.67	13.33	14	0	9	9	0	0	0
P68	49	2	2	1	1	0	1	1	LB	AC	2	2	3	1	1	0	1	0	1	4.45479	1.33	36.67	38	35.33	106	141.33	0	0	0	0	0.67	0.67	28.67	52	80.67	0	1	1
P69	39	2	3	0	0	0	1	1	TN	AC-D	1	0	1	0	0	0	1	1	0	4.81918	96.25	177.75	274	268.75	515.25	784	41.67	57.67	99.33	307	296.33	603.33	374.67	366	740.67	13.33	16.33	29.67
P70	35	3	3	1	0	0	0	1	LB	AC-D	1	2	3	1	0	0	0	1	0	4.83836	12	33	45	149	443	592	5.33	16	21.33	17.67	30	47.67	173.33	168	341.33	2	1.33	3.33
P71	69	2	2	0	0	1	0	1	HER2	AC	1	3	2	1	0	1	0	0	1	4.91781	0	0	0	33	148.33	181.33	2	6	8	10	11.33	21.33	49	71	120	2.33	2.67	5
P72	47	2	1	1	1	0	1	0	LA	AC-D	1	1	2	1	0	0	0	0	0	4.93425	17.67	47	64.67	130	364	494	3.67	10	13.67	27.33	28.67	56	144.33	190.67	335	0.33	0.33	0.67
P73	49	3	2	1	1	0	1	0	LA	AC-D	1	1	2	1	0	0	0	0	0	4.96438	72.67	192	264.67	231.67	667	898.67	22	60	82	24.67	29.33	54	36.33	53.67	90	0.33	0	0.33
P74	30	2	2	1	1	0	0	0	LB	AC	1	0	3	1	1	0	0	0	0	4.97808	36.33	109	145.33	110	330	440	7.67	25	32.67	12.33	23	35.33	64.33	56.67	121	2.33	2.33	4.67
P75	57	2	1	1	1	0	0	0	LA	AC	2	1	3	1	1	0	0	0	0	5.09863	7.33	20	27.33	41	117	158	0.67	2	2.67	12.67	12	24.67	137.33	157	294.33	2.33	2.33	4.67
P76	67	2	3	1	1	0	1	1	LB	AC-D	2	2	3	1	0	0	1	0	0	5.13425	7	21	28	90.33	249	339.33	5	15	20	14.33	30.33	44.67	65.33	105.33	170.67	4	8	12
P77	48	3	3	1	1	1	0	0	LB	AC-D	2	2	3	1	1	1	0	1	0	5.15616	106.33	242	348.33	268	804	1072	49.67	146	195.67	11.33	11	22.33	86.33	162	248.33	4	2.67	6.67
P78	72	2	1	1	1	0	0	0	LA	AC-D	1	0	2	1	1	0	0	0	0	5.18356	4.33	12	16.33	51.33	121	172.33	0	0	0	57.33	85	142.33	202.33	158.67	361	96.33	89.33	185.67
P79	65	3	3	0	0	0	1	1	TN	AC	3	0	2	0	0	0	1	1	0	5.23836	22	77	99	94	236	330	4.67	25.33	30	19	20.67	39.67	67	130	197	4.33	4.67	9
P80	56	3	1	1	1	0	0	0	LA	DA	2	2	3	1	1	0	0	0	0	5.25753	52	156	208	139	415	554	5.67	17	22.67	11.33	14	25.33	41.67	40	81.67	3	4.33	7.33
P81	36	2	2	1	1	0	0	0	LA	AC-D	1	1	2	1	1	0	0	0	0	5.3589	14.33	37	51.33	15.67	47	62.67	0	0	0	35.33	43.67	79	106.33	124.33	230.67	7.33	9.33	16.67
P82	46	2	3	1	1	0	1	1	LB	AC-D	1	1	2	1	1	0	1	0	0	5.39452	124.33	259.17	383.5	230	661	891	16.67	38	54.67	59	61	120	157	164.67	321.67	10	13.67	23.67
P83	53	2	2	1	1	0	0	0	LA	DA	1	1	3	1	1	0	0	0	0	5.40822	36	101	137	91.33	254	345.33	3.67	11	14.67	25.33	29.67	55	79	57.67	136.67	2.33	3.33	5.67
P84	42	3	2	1	1	0	0	0	LA	DA	1	1	2	1	1	0	0	0	0	5.44384	14.67	91	105.67	20.25	58	78.25	0	0	0	16.33	11.67	28	3.33	6	9.33	1.33	2	3.33
P85	42	2	2	1	1	0	0	1	LB	AC	1	0	2	1	1	0	0	0	0	5.44658	12.33	37	49.33	59.67	172	231.67	11.67	32.33	44	11.33	8	19.33	111	144	255	3.67	3.33	7
P86	67	3	2	0	1	1	0	0	LB	AC	1	2	2	1	1	1	0	0	0	5.52329	137	408	545	143.67	431	574.67	17	53.67	70.67	19	49.33	68.33	42	70	112	2.67	2.67	5.33
P87	32	3	2	0	1	1	0	1	LB	DA	1	2	2	0	0	1	0	1	0	5.54795	1.67	13	14.67	6.33	18	24.33	3.67	19.67	23.33	10	27.33	37.33	261.33	461.67	723	4.33	7.67	12
P88	47	2	1	1	1	0	0	0	LA	AC	1	0	2	1	1	0	0	0	0	5.57808	4	12.67	16.67	6.67	27.67	34.33	4	9	13	5	5.67	10.67	52.33	83.33	135.67	1	2.33	3.33
P89	36	3	3	1	1	0	0	1	LB	DA	1	0	1	1	1	0	0	1	0	5.61644	35.33	106	141.33	116	343	459	16	44	60	13.67	11	24.67	92	93	185	2.33	2.33	4.67
P90	38	2	2	1	1	0	0	1	LB	AC-D	1	0	1	1	0	0	0	0	0	5.69041	16	46	62	57.33	158	215.33	19	29	48	45.67	59.33	105	130	180.33	310.33	7	6.67	13.67
P91	45	2	2	1	1	0	0	0	LA	AC	2	2	3	1	1	0	0	0	0	5.76986	8	24	32	77	229	306	3.33	10	13.33	43	44	87	90.67	86	176.67	2.67	2.33	5
P92	52	3	2	1	1	1	0	0	LB	AC-D	2	2	3	1	1	1	0	0	0	5.77808	2	2	4	28.67	86	114.67	4.33	9	13.33	1.67	3.67	5.33	47.67	88.67	136.33	1	1.67	2.67
P93	41	2	3	1	1	0	0	1	LB	AC	1	0	2	1	1	0	0	0	0	5.8411	11.67	35	46.67	85.25	248.25	333.5	6.67	15	21.67	61.67	114	175.67	161.33	170.67	332	3.67	3	6.67
P94	63	2	2	1	1	1	1	1	LB	AC-D	1	1	2	1	0	1	1	0	0	5.99178	39.67	116	155.67	123.33	370	493.33	6.33	6	12.33	157.33	792.67	950	40.33	82	122.33	4	8	12
P95	65	2	1	1	1	0	0	1	LB	AC	1	1	3	1	1	0	0	0	0	6.00548	8.75	27.75	36.5	43	110	153	0.33	1	1.33	24.33	25.67	50	30.33	32.33	62.67	2.33	3	5.33
P96	55	2	3	0	0	0	0	1	TN	DA	3	0	3	0	0	0	0	1	0	6.02192	6	28.33	34.33	62.67	87	149.67	0	0	0	12	6	18	230.67	129.33	360	5.33	2	7.33
P97	47	3	3	1	0	0	1	1	LB	AC-D	1	0	2	1	0	0	1	1	0	6.21644	111	95	206	132	213	345	17	16	33	92.33	179.67	272	202.67	207	409.67	13.67	17.33	31
P98	47	3	2	0	0	0	1	1	TN	AC	1	0	2	0	0	0	1	1	0	6.23014	46	233.67	279.67	127	446	573	19	51.67	70.67	196.67	123.67	320.33	232	151.67	383.67	20.33	13.33	33.67
P99	38	3	3	0	0	1	1	0	HER2	DA	1	1	2	1	0	1	1	0	0	6.25205	1.33	40.33	41.67	25	75	100	1	3	4	53	142.33	195.33	197.33	285	482.33	2.33	3.67	6
P100	52	2	2	1	1	0	1	0	LA	AC	2	0	3	1	1	0	1	0	0	6.31781	41.67	121	162.67	144	329	473	9.67	20	29.67	29.67	41.67	71.33	169	101.67	270.67	1.67	1	2.67
P101	67	3	2	1	1	0	0	1	LB	AC	2	1	3	1	1	0	0	0	0	6.34795	22.67	98	120.67	27.67	76	103.67	11.33	35.67	47	80.67	54	134.67	163.33	176.33	339.67	14.67	9.67	24.33
P102	52	3	2	1	0	1	0	0	LB	AC	2	3	3	1	1	1	0	0	1	6.48219	2	16.33	18.33	0.67	28	28.67	0	0.33	0.33	1.67	18.33	20	1.33	35.33	36.67	0.33	3.67	4
P103	44	3	1	1	1	0	0	0	LB	AC-D	1	0	2	1	1	0	0	0	0	6.50137	16.33	49	65.33	29.67	95.67	125.33	0.33	1	1.33	1.67	3.67	5.33	12.33	18.33	30.67	1.33	1.33	2.67
P104	40	2	3	0	0	0	1	1	TN	AC	1	0	1	0	0	0	1	1	0	6.57534	52.33	64	116.33	252	434	686	68.67	104.33	173	36.33	51.33	87.67	120	177	297	8	10.67	18.67
P105	47	2	1	1	1	0	0	0	LA	AC-D	2	1	3	1	1	0	0	0	0	6.63014	34	103	137	78	231	309	7.67	18	25.67	31.33	60.33	91.67	57.67	86.67	144.33	0.67	0.67	1.33
P106	52	2	3	0	0	0	1	1	TN	AC-D	1	0	1	0	0	0	1	0	0	6.67123	109.33	273	382.33	316.67	892	1208.67	67.33	114	181.33	30	180	210	87.5	268	355.5	14	25.67	39.67
P107	49	2	2	1	1	0	0	0	LA	AC	2	3	3	1	1	0	0	0	0	6.69589	3.75	22.75	26.5	68	200	268	13	34	47	55.33	64	119.33	190.67	187.33	378	0	0	0
P108	40	2	2	1	1	1	1	1	LB	AC	1	2	3	1	1	1	1	1	0	6.70959	79.67	170	249.67	92	268	360	41.33	82	123.33	51.67	59	110.67	273.67	281	554.67	20.67	23.67	44.33
P109	57	2	3	0	0	0	1	1	TN	AC	1	0	2	0	0	0	1	1	0	6.74795	40	53	93	165.33	408	573.33	30.33	58	88.33	20.67	15.67	36.33	226.33	119.67	346	12.33	10.67	23
P110	65	2	2	1	0	0	0	0	LA	AC	2	1	3	1	0	0	0	0	0	6.78356	18.75	111	129.75	92	294	386	0.33	1	1.33	16.67	41.67	58.33	39.33	33.33	72.67	3.33	3	6.33
P111	33	2	2	0	0	0	1	1	TN	AC	1	1	2	0	0	0	1	1	0	6.90137	4.25	41.25	45.5	55.33	152.67	208	4	9	13	113.33	167.67	281	215.33	174.33	389.67	12.67	23	35.67
P112	44	2	2	1	1	0	0	0	LA	AC	1	1	2	1	0	0	0	0	0	7.04384	56.33	293.67	350	25.33	71	96.33	6.33	19	25.33	30	46.67	76.67	14	48.67	62.67	0	0	0
P113	43	3	2	1	1	0	0	0	LA	DA	2	2	3	1	1	0	0	0	0	7.06301	8	26	34	20	61.33	81.33	0	0	0	3.67	8.33	12	39	29.67	68.67	0	0	0
P114	34	2	3	0	0	1	1	1	HER2	DA	1	1	2	0	0	1	1	0	0	7.07123	37.33	92	129.33	38.67	113.67	152.33	8.67	30.67	39.33	48.67	96.33	145	179	306.33	485.33	23.33	65	88.33
P115	44	3	2	1	1	1	0	1	LB	AC-D	1	1	3	1	0	1	1	0	0	7.07671	2.33	6	8.33	95.75	253.5	349.25	4.67	14	18.67	26.67	81.67	108.33	29.67	23.33	53	27	46.67	73.67
P116	58	2	2	1	1	0	0	0	LA	AC	2	2	3	1	1	0	0	0	0	7.28493	6	55.33	61.33	33	154.67	187.67	5.33	15.33	20.67	34	29.67	63.67	68.33	65.67	134	2	1.67	3.67
P117	46	2	2	1	1	0	0	0	LA	AC	1	2	3	1	1	0	0	0	0	7.31233	28	83.33	111.33	169.67	556.33	726	12	34.67	46.67	34	41.33	75.33	97.67	181	278.67	1	3.67	4.67
P118	47	3	1	1	1	0	0	0	LA	DA	2	3	3	1	1	0	0	0	0	7.35616	7.8	61.6	69.4	5.67	11	16.67	0.33	3	3.33	21	21	42	5	7	12	0.33	0.33	0.67
P119	50	2	3	0	0	0	0	1	TN	AC	2	0	2	0	0	0	0	1	0	7.40274	2.5	19	21.5	22.33	21	43.33	3.33	2	5.33	3.67	3	6.67	202.33	169.33	371.67	2.67	1.33	4
P120	50	2	2	1	1	0	1	1	LB	AC	2	1	3	1	1	0	0	0	0	7.42466	6.33	28.33	34.67	26.33	68	94.33	0.33	1	1.33	112.67	136	248.67	175	172.67	347.67	0	0	0
P121	51	2	2	1	1	0	0	0	LA	DA	2	1	3	1	1	0	0	0	0	7.47671	7.67	38	45.67	1	2	3	0.33	1	1.33	19.33	14.33	33.67	11.33	50	61.33	0	0	0
P122	51	2	2	1	1	0	0	0	LB	AC	2	0	2	1	1	0	0	0	0	7.56986	14	72.5	86.5	49.67	140.67	190.33	19.67	53.67	73.33	57	53.33	110.33	232.67	223.33	456	2.33	2	4.33
P123	43	2	2	1	1	0	0	0	LA	AC	1	3	3	1	1	0	0	0	0	7.59452	3.67	19	22.67	33.33	76	109.33	1	4.33	5.33	12.67	12	24.67	36	46.67	82.67	0.33	2.33	2.67
P124	54	2	2	1	0	0	0	0	LB	AC	1	1	2	1	0	0	0	0	0	7.61096	2.25	32.75	35	37.33	129.67	167	13	34.33	47.33	26.67	25	51.67	114.67	160	274.67	0.33	1	1.33
P125	42	2	2	1	1	0	1	1	LB	AC	2	1	3	1	1	0	1	1	0	7.6137	9	49.33	58.33	15.33	51	66.33	5.67	14.33	20	34.33	27	61.33	215	190.67	405.67	5	2.33	7.33
P126	38	2	1	1	1	0	0	0	LA	AC	1	1	2	1	1	0	0	0	0	7.63014	1.33	8	9.33	0.33	0.67	1	0	0	0	1	8	9	0	1.33	1.33	0	0	0
P127	41	2	2	1	0	0	0	1	LB	AC	1	1	2	1	0	0	0	0	0	7.64658	44	269.5	313.5	146.67	501	647.67	41.67	127.33	169	49.67	72	121.67	56	96.67	152.67	1.33	1.33	2.67
P128	70	3	2	1	1	0	0	0	LA	AC	2	2	3	1	1	0	0	0	1	7.66027	0	2	2	2.67	8	10.67	6	15	21	19	43.67	62.67	74.67	163.33	238	0.33	0.33	0.67
P129	70	2	3	1	1	0	1	1	LB	DA	1	1	2	1	1	0	1	0	0	7.67671	6.75	26	32.75	115.33	357.33	472.67	8	18	26	0.33	1.67	2	7	49.67	56.67	1	2.33	3.33
P130	54	3	2	1	1	0	0	1	LB	DA	3	3	3	1	1	0	0	1	0	7.71507	42.2	187.6	229.8	56	158.33	214.33	15	30	45	35.67	49.33	85	349	357.67	706.67	4.33	7.67	12
P131	55	3	2	1	0	0	0	0	LB	AC	2	2	3	1	1	0	0	0	0	7.75068	0	10	10	11.67	39	50.67	0	0	0	60.33	40.33	100.67	62	56.33	118.33	2	1	3
P132	45	2	2	0	0	0	1	1	TN	AC	1	1	2	0	0	0	1	1	0	7.76438	3	30.33	33.33	0.33	28	28.33	7.67	39.67	47.33	3.33	42.67	46	1.33	37	38.33	0	0	0
P133	37	3	3	1	1	0	0	0	LB	AC	2	2	3	1	1	0	0	0	0	7.80548	4.67	29.33	34	8.33	26.67	35	6	11	17	16.33	28.33	44.67	35.67	34.33	70	1.33	4	5.33
P134	31	3	3	0	0	0	0	1	TN	AC-D	1	1	3	0	0	0	0	1	0	7.88767	2.33	19.67	22	34.5	102	136.5	10.33	22.33	32.67	19.67	41.67	61.33	147	173.67	320.67	8.33	12	20.33
P135	40	3	2	1	1	0	0	1	LB	DA	1	0	1	1	1	0	0	0	0	7.88767	1.25	11.75	13	33.33	106.33	139.67	2	8.67	10.67	22	15.33	37.33	58	65.33	123.33	6.67	6.67	13.33
P136	35	3	1	1	1	0	1	1	LB	AC	2	0	2	1	1	0	0	0	0	7.93699	0	0	0	0	0	0	0	0	0	1	0.67	1.67	3	5.67	8.67	0.33	0.33	0.67
P137	62	2	3	1	1	1	0	1	LB	AC	1	0	2	1	1	1	0	0	0	8.07123	140.33	530.67	671	122	339	461	21.33	94.33	115.67	550.67	591.33	1142	256.33	346	602.33	36.33	50	86.33
P138	38	3	3	1	1	0	0	0	LB	DA	1	3	2	1	1	0	0	0	0	8.16712	8	34.67	42.67	61.33	218.67	280	3.33	7.67	11	127	151.33	278.33	60	117	177	0.67	0.33	1
P139	53	3	2	1	0	1	1	1	LB	DA	1	2	3	1	1	1	0	0	0	8.23562	0	1.33	1.33	0	1.67	1.67	0	0	0	0	0.67	0.67	0	0.67	0.67	0	0	0
P140	50	3	3	1	1	0	1	1	LB	DA	1	1	2	1	1	0	1	1	0	8.33973	15	83	98	20	60	80	14.33	27.33	41.67	404	776	1180	330	475	805	4	18	22
P141	67	2	2	1	0	0	1	1	LB	AC	1	0	1	1	0	0	1	0	0	8.36438	2.5	66	68.5	89	313.67	402.67	0	0.67	0.67	27.33	11.67	39	17	20.67	37.67	0	0	0
P142	39	3	2	1	0	0	0	0	LA	DA	2	1	3	1	0	0	0	0	0	8.50959	16	74.67	90.67	14.33	68	82.33	0	0	0	29	58.33	87.33	142	277	419	2.67	3.67	6.33
P143	40	3	1	1	1	0	0	0	LA	DA	2	2	3	1	1	0	0	0	0	8.51781	1	19	20	1.33	4	5.33	0.33	1.67	2	4.33	9	13.33	6.33	23.67	30	0	0	0
P144	36	3	2	1	1	0	0	0	LA	AC-D	2	3	3	1	0	1	0	0	0	8.56986	11	59	70	20	55	75	0.33	0	0.33	17	27	44	12	58.67	70.67	0	0	0
P145	36	2	2	1	0	0	0	0	LA	AC	2	1	3	1	0	0	0	0	0	8.85753	4.67	53.33	58	21.67	60.33	82	0.33	2.33	2.67	27.33	43	70.33	7.33	14	21.33	0.33	0	0.33
P146	52	3	2	1	1	1	0	0	LB	DA	1	3	3	1	1	1	0	0	0	9.03562	1.67	29.33	31	2	6	8	0.67	1	1.67	18.33	29	47.33	33.33	76.33	109.67	3	5.33	8.33
P147	43	3	2	1	1	1	0	0	LB	DA	2	3	3	1	1	1	0	0	0	9.2137	38.33	212.67	251	55.33	244.67	300	6	30.33	36.33	192.67	348.33	541	112.33	225.67	338	0	0	0
P148	54	3	3	0	0	1	1	1	HER2	DA	1	2	2	0	0	0	1	1	0	9.2411	22	53.67	75.67	71	147.67	218.67	23.33	36	59.33	232	226.33	458.33	119.33	198.33	317.67	13.33	16	29.33
P149	44	3	2	1	0	0	0	1	LB	DA	2	3	3	1	0	0	0	0	0	9.34795	2.67	28	30.67	3	9	12	0.33	0	0.33	8.33	29	37.33	15.67	27	42.67	0.5	0.5	1
P150	55	2	2	1	1	0	0	0	LA	AC	1	1	3	1	1	0	0	0	0	9.4137	13.67	94.67	108.33	33.67	84	117.67	6.67	11	17.67	1	1.67	2.67	0.33	4.33	4.67	0	0	0
P151	66	2	3	1	1	1	0	0	LB	AC	1	1	2	1	1	1	0	1	0	9.8137	12	60.33	72.33	1.67	5	6.67	1.67	5	6.67	88	94.67	182.67	121.67	160	281.67	3.67	3.67	7.33
P152	51	2	2	1	1	0	0	0	LA	AC	2	2	3	1	1	0	0	0	0	10.3863	0	0	0	0	0	0	0	0	0	8.67	11.67	20.33	0.67	0.67	1.33	0	0	0
P153	46	3	2	1	1	0	0	0	LA	DA	2	2	3	1	1	0	0	0	0	11.1151	56	109	165	18	37.33	55.33	12	19.33	31.33	13	25.33	38.33	8	40	48	1	1	2
P154	36	2	3	0	0	0	0	1	TN	DA	2	0	2	0	0	0	0	1	0	11.3863	21.67	25.33	47	7	17	24	22.67	18	40.67	271.33	214.67	486	173.33	188.67	362	26.33	41.33	67.67
P155	56	3	3	1	0	0	1	1	LB	DA	2	1	3	1	0	0	0	0	0	11.8301	55.67	188.33	244	25.67	86.67	112.33	5	12	17	44.67	111.33	156	40	159.33	199.33	1.33	1.67	3
